# Supplementary material for: Congenitally blind adults can learn to identify face-shapes via auditory sensory substitution and successfully generalize some of the learned features
Source: Sci Rep. 2022 Mar 14;12:4330. doi: 10.1038/s41598-022-08187-z (PMC8921184; doi:10.1038/s41598-022-08187-z)
Supplement: Supplementary file 1 — Supplementary Information 1. [file 41598_2022_8187_MOESM1_ESM.zip]

Archive with 18 entries (18 files):
- face_soundscapes/b_001_Clair.wav
- face_soundscapes/b_002_Ean.wav
- face_soundscapes/b_003_Linda.wav
- face_soundscapes/b_004_Nicholas.wav
- face_soundscapes/b_005_Richard.wav
- face_soundscapes/b_006_Tracy.wav
- face_soundscapes/b_007_Clair_inverted.wav
- face_soundscapes/b_008_Ean_inverted.wav
- face_soundscapes/b_009_Linda_inverted.wav
- face_soundscapes/b_010_Nicholas_inverted.wav
- face_soundscapes/b_011_Richard_inverted.wav
- face_soundscapes/b_012_Tracy_inverted.wav
- face_soundscapes/b_019_catherine.wav
- face_soundscapes/b_020_Charlotte.wav
- face_soundscapes/b_021_Jonathan.wav
- face_soundscapes/b_022_Marjorie3.wav
- face_soundscapes/b_023_Matthew.wav
- face_soundscapes/b_024_Simon.wav
